# Supplementary material for: Attack of the clones: reproductive interference between sexuals and asexuals in the Crepis agamic complex
Source: Ecol Evol. 2016 Aug 18;6(18):6473–83. doi: 10.1002/ece3.2353 (PMC5058521; doi:10.1002/ece3.2353)
Supplement: Supplementary file 1 — Data S1. Model coefficients and relevant values (F, P, df, etc.) for statistical models used. Output from R. [file ECE3-6-6473-s001.xlsx]

## Sheet: Read me
Sheets		column			description
Seed Data		individual.id			ID of individuals used (X denotes that it was used as a mother in the crossing study)
		treatment			C = Control (O) treatment in article. DD = (DxP) treatment, DP = (DxP) treatment
		total.heads			Total number of flower heads used per treatment
		total.seeds			Total number of seeds produced
		total.viable.seeds			number of seeds scored as viable
		average.viable.seeds.per.head			total.viable.seeds / total.heads
		percent.viable.per.treatment			(total.viable.seeds / total.seeds) * 100
		proportion.viable			total.viable.seeds / total.seeds
Flow Data (leaf tissue)		ID			same as above (B indicates that leaf tissue came from C. barbigera)
		2C (pg)			2C value
		ploidy			ploidy assigned based on 2C value. D = diploid. P = polyploid
Flow Data (seeds)		ID			ID, treatment, and seed number from crossing experiment used in flow cytometry. (e.g. X09 C 7 8 = the seeds were from mother with ID X09, from the control (O) treatment, and seeds numbers 7 and 8)
		treatment			same as above
		2C (pg)			same as above
		Ploidy			same as above
		# of seeds			number of seeds used to calculate 2C value (2 seeds at a time were used for flow cytometry; consecutive values of 1 indicate that two discrete peaks were found)
Model output					Model coefficients and relevant values (F, P, df, etc.) for statistical models used. Output from R.

## Sheet: Seed data
individual.id	treatment	first.pollination	total.heads	total.seeds	total.viable.seeds	average.viable.seeds.per.head	percent.viable.per.treatment	proportion.viable
X01	C		2	32	26	13	81.25	0.8125
X01	DD	2	2	33	7	3.5	21.2121	0.212121
X01	DP	2	2	31	19	9.5	61.2903	0.612903
X02	C		1	12	5	12	41.6667	0.416667
X02	DD	1	2	29	8	4	27.5862	0.275862
X02	DP	1	3	44	21	7	47.7273	0.477273
X03	C		1	18	18	18	100	1
X03	DD	1	3	52	4	1.33333	7.69231	0.0769231
X03	DP	1	4	68	30	7.5	44.1176	0.441176
X04	C		2	30	28	14	93.3333	0.933333
X04	DD	1	2	30	13	6.5	43.3333	0.433333
X04	DP	1	2	27	13	6.5	48.1481	0.481481
X05	C		2	39	0	0	0	0
X05	DD	2	0	0	0	0	0	0
X05	DP	1	1	20	0	0	0	0
X06	C		2	36	25	12.5	69.4444	0.694444
X06	DD	2	2	29	0	0	0	0
X06	DP	2	2	36	12	6	33.3333	0.333333
X07	C		2	19	17	8.5	89.4737	0.894737
X07	DD	1	2	22	13	6.5	59.0909	0.590909
X07	DP	2	2	21	16	8	76.1905	0.761905
X08	C		2	27	10	5	37.037	0.37037
X08	DD	1	2	24	13	6.5	54.1667	0.541667
X08	DP	1	2	25	9	4.5	36	0.36
X09	C		2	23	21	10.5	91.3043	0.913043
X09	DD	1	2	25	17	8.5	68	0.68
X09	DP	1	2	23	10	5	43.4783	0.434783
X10	C		2	24	15	7.5	62.5	0.625
X10	DD	2	2	21	16	8	76.1905	0.761905
X10	DP	1	3	39	21	7	53.8462	0.538462
X11	C		2	21	18	9	85.7143	0.857143
X11	DD	1	3	32	25	8.33333	78.125	0.78125
X11	DP	1	2	31	24	12	77.4194	0.774194
X12	C		2	24	0	0	0	0
X12	DD	2	1	13	0	0	0	0
X12	DP	2	1	13	10	10	76.9231	0.769231
X13	C		2	23	0	0	0	0
X13	DD	1	2	21	0	0	0	0
X13	DP	1	2	21	0	0	0	0
X14	C		2	20	6	3	30	0.3
X14	DD	1	2	18	8	4	44.4444	0.444444
X14	DP	1	1	18	8	8	44.4444	0.444444
X15	C		2	30	10	5	33.3333	0.333333
X15	DD	1	2	29	0	0	0	0
X15	DP	2	1	14	0	0	0	0
X16	C		3	28	17	5.66667	60.7143	0.607143
X16	DD	1	2	17	8	4	47.0588	0.470588
X16	DP	1	2	20	10	5	50	0.5
X17	C		2	24	15	7.5	62.5	0.625
X17	DD	2	2	28	3	1.5	10.7143	0.107143
X17	DP	1	2	26	3	1.5	11.5385	0.115385
X18	C		3	47	42	14	89.3617	0.893617
X18	DD	1	2	29	12	6	41.3793	0.413793
X18	DP	1	2	31	5	2.5	16.129	0.16129
X19	C		3	42	23	7.66667	54.7619	0.547619
X19	DD	1	4	56	13	3.25	23.2143	0.232143
X19	DP	1	2	22	0	0	0	0
X20	C		2	29	18	9	62.069	0.62069
X20	DD	1	2	31	15	7.5	48.3871	0.483871
X20	DP	2	3	42	3	1	7.14286	0.0714286
X21	C		1	10	8	8	80	0.8
X21	DD	1	2	21	9	4.5	42.8571	0.428571
X21	DP	1	2	21	12	6	57.1429	0.571429
X22	C		2	31	30	15	96.7742	0.967742
X22	DD	1	2	28	16	8	57.1429	0.571429
X22	DP	1	2	26	17	8.5	65.3846	0.653846
X23	C		2	25	18	9	72	0.72
X23	DD	1	2	22	11	5.5	50	0.5
X23	DP	1	2	21	13	6.5	61.9048	0.619048
X24	C		3	34	22	7.33333	64.7059	0.647059
X24	DD	1	2	23	18	9	78.2609	0.782609
X24	DP	2	2	19	16	8	84.2105	0.842105
X25	C		3	29	24	8	82.7586	0.827586
X25	DD	1	2	25	13	6.5	52	0.52
X25	DP	1	2	21	10	5	47.619	0.47619
X26	C		3	36	33	11	91.6667	0.916667
X26	DD	1	2	25	10	5	40	0.4
X26	DP	1	2	25	20	10	80	0.8
X27	C		1	10	10	10	100	1
X27	DD	2	2	19	8	4	42.1053	0.421053
X27	DP	1	1	17	12	12	70.5882	0.705882
X28	C		3	38	30	10	78.9474	0.789474
X28	DD	1	3	43	33	11	76.7442	0.767442
X28	DP	1	2	22	14	7	63.6364	0.636364
X29	C		3	35	33	11	94.2857	0.942857
X29	DD	1	2	24	12	6	50	0.5
X29	DP	1	2	25	23	11.5	92	0.92
X30	DD	1	2	38	19	9.5	50	0.5
X31	C		1	14	3	3	21.4286	0.214286
X31	DD	2	1	14	0	0	0	0
X31	DP	1	2	28	23	11.5	82.1429	0.821429

## Sheet: Flow Data (leaf tissue)
ID	2C (pg)	Ploidy
X24	10.42	D
X09	11.9	D
X11	12.04	D
X13	12.25	D
X14	12.52	D
X16	12.98	D
X21	13.92	D
X29	14.03	D
X10	14.16	D
X23	14.24	D
X20	14.43	D
X28	14.53	D
X02	27.33	P
B06	40.83	P
B04	40.84	P
B02	43.34	P
B07	43.76	P
B10	45.5	P
B14	45.96	P
B06	46.5205	P
B13	46.56	P
B12	47.84	P
B07	48.62	P
B11	48.77	P

## Sheet: Flow Data (seeds)
ID	Treatment	2C (pg)	Ploidy	# of seeds
X09 C 7 8	C	11.16	D	2
X09 C 9 10	C	11.18	D	2
X11 C 9	C	11.23	D	1
X28 C 1 2	C	11.24	D	2
X28 C 3 4	C	11.24	D	2
X28 C 5 6	C	11.25	D	2
X24 C 3 4	C	11.3	D	2
X24 C 9 10	C	11.36	D	2
X24 C 1 2	C	11.37	D	2
X28 C 7 8	C	11.37	D	2
X24 C 5 6	C	11.41	D	2
X09 C 3 4	C	11.43	D	2
X28 C 9 10	C	11.44	D	2
X09 C 1 2	C	11.46	D	2
X11 C 1 2	C	11.48	D	2
X11 C 7 8	C	11.56	D	2
X11 C 5 6	C	11.63	D	2
X11 C 3 4	C	11.68	D	2
X09 C 5 6	C	12.14	D	2
X24 C 7	C	12.33	D	1
X18 C 3 4	C	12.69	D	2
X17 C 3 4	C	12.77	D	2
X16 C 3 4	C	12.83	D	2
X18 C 1 2	C	12.83	D	2
X16 C 1 2	C	12.86	D	2
X17 C 1 2	C	12.86	D	2
X07 C 3 4	C	12.97	D	2
X14 C 1 2	C	13.1	D	2
X14 C 3 4	C	13.13	D	2
X07 C 1 2	C	13.16	D	2
X08 C 1 2	C	13.37	D	2
X08 C 3 4	C	13.51	D	2
X10 C 9 10	C	16.62	P	2
X10 C 3 4	C	16.82	P	2
X10 C 1 2	C	17.11	P	2
X10 C 5 6	C	17.11	P	2
X10 C 7 8	C	17.16	P	2
X15 C 3 4	C	19.15	P	2
X15 C 1 2	C	20.63	P	2
X11 C 10	C	26.31	P	1
X24 C 7 8	C	27.61	P	2
X09 DD 9 10	DD	11.86	D	2
X09 DD 7 8	DD	12.05	D	2
X11 DD 7 8	DD	12.2	D	2
X09 DD 5 6	DD	12.23	D	2
X11 DD 5 6	DD	12.38	D	2
X11 DD 3 4	DD	12.39	D	2
X11 DD 1 2	DD	12.5	D	2
X11 DD 9 10	DD	12.56	D	2
X09 DD 1 2	DD	12.58	D	2
X09 DD 3 4	DD	12.58	D	2
X10 DD 3 4	DD	13.32	D	2
X24 DD 1 2	DD	13.36	D	2
X10 DD 9 10	DD	13.4	D	2
X10 DD 7 8	DD	13.51	D	2
X10 DD 5 6	DD	13.56	D	2
X24 DD 3 4	DD	13.58	D	2
X10 DD 1 2	DD	13.64	D	2
X28 DD 3 4	DD	13.98	D	2
X28 DD 5 6	DD	14.08	D	2
X28 DD 1 2	DD	14.11	D	2
X24 DD 5 6	DD	14.14	D	2
X24 DD 9 10	DD	14.18	D	2
X28 DD 9 10	DD	14.32	D	2
X28 DD 7 8	DD	14.33	D	2
X24 DD 7 8	DD	14.34	D	2
X09 DP 3	DP	5.74	?	1
X09 DP 9	DP	10.7	D	1
X09 DP 7	DP	10.77	D	1
X09 DP 5	DP	11.3	D	1
X24 DP 7	DP	11.52	D	1
X28 DP 5	DP	11.55	D	1
X10 DP 1	DP	11.59	D	1
X09 DP 1	DP	11.71	D	1
X11 DP 1	DP	11.77	D	1
X10 DP 7	DP	13.68	D	1
X10 DP 5	DP	13.86	D	1
X09 DP 4	DP	24.17	P	1
X09 DP 1+2	DP	25.36	P	2
X09 DP 10	DP	25.68	P	1
X24 DP 8	DP	26.08	P	1
X09 DP 8	DP	26.46	P	1
X09 DP 6	DP	26.81	P	1
X28 DP 6	DP	27.03	P	1
X11 DP 9 10	DP	28.24	P	2
X28 DP 5 6	DP	28.67	P	2
X11 DP 2	DP	28.75	P	1
X10 DP 2	DP	28.78	P	1
X11 DP 3 4	DP	28.95	P	2
X28 DP 9 10	DP	29.07	P	2
X28 DP 7 8	DP	29.24	P	2
X24 DP 1 2	DP	29.43	P	2
X11 DP 5 6	DP	29.59	P	2
X24 DP 9 10	DP	29.9	P	2
X24 DP 3 4	DP	30.22	P	2
X24 DP 5 6	DP	30.51	P	2
X28 DP 1 2	DP	30.75	P	2
X11 DP 7 8	DP	31.58	P	2
X10 DP 9 10	DP	31.86	P	2
X10 DP 8	DP	33.85	P	1
X10 DP 6	DP	34.28	P	1
X10 DP 3 4	DP	34.59	P	2

## Sheet: Model output
GLM of seed set
	SS	Df	F	P
treatment	111.8	2	6.5406	0.002258
residuals	743.55	87
Tukey for seed set GLM
	Estimate	std error	z value	P
DP-DD	0.3047	0.2943	1.035	0.555
C-DD	1.039	0.2997	3.466	0.00153
C-DP	0.734	0.2989	2.456	0.03731
LM of seed mass
	Df	Sum Sq	Mean Sq	F	P
treatment	2	0.0977	0.048848	0.4661	0.6293
residuals	74	7.7553	0.104801
GLM of pollination days
	SS	Df	F	P
day	0.8578	1	2.8724	0.1
treatment	0.5152	1	1.7252	0.19429
day*treatment	1.0289	1	3.4453	0.0686
residuals	17.0224	57
